# Supplementary material for: From Clinical Practice to Basic Science, in Search for the Ideal Implantable Bioreactor: A Review on MFAT (Micro-Fragmented Adipose Tissue—Lipogems®) Biology and Its Clinical Applications
Source: Int J Mol Sci. 2026 Jun 24;27(13):5710. doi: 10.3390/ijms27135710 (PMC13362039; doi:10.3390/ijms27135710)
Supplement: Supplementary file 1 [file ijms-27-05710-s001.zip]

Archive with 1 entries (1 files):
- ijms-4285949-supplementary.mp4
